# Supplementary material for: SLEMM: million-scale genomic predictions with window-based SNP weighting
Source: Bioinformatics. 2023 Mar 10;39(3):btad127. doi: 10.1093/bioinformatics/btad127 (PMC10039786; doi:10.1093/bioinformatics/btad127)
Supplement: btad127_Supplementary_Data [file btad127_supplementary_data.zip]

Archive with 2 entries (2 files):
- SLEMM-Supplementary-Methods.pdf
- SLEMM-Supplementary-Figures.pdf
